# Supplementary material for: MicroRNA-4732-3p Is Dysregulated in Breast Cancer Patients with Cardiotoxicity, and Its Therapeutic Delivery Protects the Heart from Doxorubicin-Induced Oxidative Stress in Rats
Source: Antioxidants (Basel). 2022 Sep 30;11(10):1955. doi: 10.3390/antiox11101955 (PMC9599023; doi:10.3390/antiox11101955)
Supplement: Supplementary file 1 [file antioxidants-11-01955-s001.zip]

Archive with 2 entries (2 files):
- antioxidants-1900564-figures.pdf
- antioxidants-1900564-tables.xlsx
